# Supplementary material for: Synthesis of Blue Gahnite (ZnAl2O4:Co, Nd): A Cost-Effective Method for Producing Solar-Reflective Pigments for Cool Coatings
Source: Materials (Basel). 2023 Feb 17;16(4):1696. doi: 10.3390/ma16041696 (PMC9963338; doi:10.3390/ma16041696)
Supplement: Supplementary file 1 [file materials-16-01696-s001.zip]

Archive with 1 entries (1 files):
- materials-2161444-supplementary.pdf
